# Supplementary material for: Melatonin attenuates diabetic cardiomyopathy by increasing autophagy of cardiomyocytes via regulation of VEGF-B/GRP78/PERK signaling pathway
Source: Cardiovasc Diabetol. 2024 Jan 9;23:19. doi: 10.1186/s12933-023-02078-x (PMC10777497; doi:10.1186/s12933-023-02078-x)
Supplement: Supplementary file 4 — Additional file 4: Table S3. List of primer sequences for Realtime-PCR used in this study. [file 12933_2023_2078_MOESM4_ESM.xlsx]

## Sheet: Sheet1
Table S3. List of primer sequences for Realtime-PCR used in this study.
Gene	Forward Primer (5'-3')	Reverse Primer (5'-3')
Rat-Vegfb	GAGGCAGGAGGATACGATTTTG	AGTTTCCAAGTCCCAGCCC
Rat-β-actin	CTATCGGCAATGAGCGGTTCC	GCACTGTGTTGGCATAGAGGTC
Mouse-Vegfb	GCTGCTTTCCAGACTCCAC	TTCGCCTGTGCTCCACT
Mouse-Anf	TGACGGACAAAAGCTGAGA	CAGGGTGATGGAGAAGGAG
Mouse-Myhc	ATCCCAGCTCCAGACAGAA	TCAGCTCCTCAGCCATCA
Mouse-β-actin	GATGGTGGGAATGGGTCAGAAGG	TTGTAGAAGGTGTGGTGCCAGATC
